# Supplementary material for: Tissue Characteristics in Endodontic Regeneration: A Systematic Review
Source: Int J Mol Sci. 2022 Sep 11;23(18):10534. doi: 10.3390/ijms231810534 (PMC9504778; doi:10.3390/ijms231810534)
Supplement: Supplementary file 1 [file ijms-23-10534-s001.zip]

Archive with 1 entries (1 files):
- ijms-1874595-supplementary.pdf
